# Supplementary material for: Wind turbine proximity and health-related quality of life in Germany 2002 to 2022
Source: Sci Rep. 2026 Jun 14;16:18380. doi: 10.1038/s41598-026-56835-5 (PMC13265856; doi:10.1038/s41598-026-56835-5)
Supplement: Supplementary file 1 — Supplementary Material 1 [file 41598_2026_56835_MOESM1_ESM.xlsx]

## Sheet: TOC
Table of Contents
Supplementary Table S1: Fixed effects regressions of health-related quality of life on the presence of wind turbines within a radius of 1-6 km of residential homes, 2000-2022 (N=209,273)
Supplementary Table S2: Covariate balance before and after propensity score matching across treatment specifications, turbines with hub ≥ 50 m
Supplementary Figure S1: Covariate balance before and after propensity score matching across treatment-radius specifications.
Supplementary Table S3: Descriptive statistics for quasi-experimental treatment and control samples by treatment radius, turbines with hub ≥ 50 m
Supplementary Table S4: Fixed-effects difference-in-differences estimates of wind turbine exposure on physical and mental health-related quality of life (SF-12), controlling for individual- and area-level covariates (quasi-experimental sample). Turbines with hub height ≥ 50 m
Supplementary Table S5: Fixed effects difference-in-differences panel regressions of SF-12. Results for alternative turbine definitions.
Supplementary Table S6: Sensitivity analysis: Alternative ban radius 9 km (control ring: 9-15 km) and 11 km (control ring: 11-15 km) for turbines with hub height ≥ 50 m. Fixed-effects difference-in-differences estimates of wind turbine exposure on physical and mental health-related quality of life (SF-12). Quasi-experimental sample.
Supplementary Table S7: Placebo pre-commissioning diagnostic using two pre-commissioning SF-12 waves for turbines with hub height ≥50 m, standard 10 km ban radius, and 10–15 km control ring

## Sheet: TableS1
Supplementary Table S1: Fixed effects regressions of health-related quality of life on the presence of wind turbines within a radius of 1-6 km of residential homes, 2000-2022 (N=209,273)
Hub ≥50 m	Mental health (MCS)					Physical health (PCS)
	β-coef.		SE	p-value	q-value	β-coef.		SE	p-value	q-value
6 km	-0.015		0.161	0.926	0.972	-1.45	***	0.13	0	0
5 km	-0.096		0.182	0.599	0.8985	-1.57	***	0.146	0	0
4 km	-0.2		0.202	0.322	0.878	-1.701	***	0.17	0	0
3 km	-0.2		0.258	0.439	0.878	-1.742	***	0.212	0	0
2 km	-0.393		0.371	0.289	0.878	-1.77	***	0.294	0	0
1 km	-0.037		1.037	0.972	0.972	-1.934	***	0.635	0.002	0.002
Hub ≥100 m
6 km	0.099		0.182	0.588	0.9504	-1.992	***	0.15	0	0
5 km	0.126		0.215	0.557	0.9504	-2.023	***	0.178	0	0
4 km	0.094		0.261	0.72	0.9504	-2.146	***	0.216	0	0
3 km	0.093		0.351	0.792	0.9504	-2.309	***	0.266	0	0
2 km	0.008		0.556	0.988	0.988	-2.338	***	0.401	0	0
1 km	0.857		1.379	0.534	0.9504	-2.559	***	0.804	0.001	0.001
Capacity ≥500 kW
6 km	-0.01		0.156	0.946	0.982	-1.48	***	0.127	0	0
5 km	-0.061		0.18	0.735	0.982	-1.562	***	0.145	0	0
4 km	-0.156		0.197	0.429	0.982	-1.667	***	0.167	0	0
3 km	-0.167		0.254	0.512	0.982	-1.675	***	0.209	0	0
2 km	-0.363		0.365	0.32	0.982	-1.646	***	0.294	0	0
1 km	0.022		0.966	0.982	0.982	-1.691	***	0.616	0.006	0.006
All wind turbines
6 km	0.041		0.151	0.785	0.94	-1.469	***	0.122	0	0
5 km	-0.013		0.173	0.94	0.94	-1.581	***	0.138	0	0
4 km	-0.132		0.187	0.482	0.94	-1.705	***	0.158	0	0
3 km	-0.196		0.243	0.42	0.94	-1.78	***	0.199	0	0
2 km	-0.361		0.348	0.3	0.94	-1.689	***	0.274	0	0
1 km	0.348		0.922	0.705	0.94	-1.527	***	0.59	0.01	0.01
Source: SOEP (v39) linked with Core Energy Market Data Register (MaSTR, v2023.04.01), with own corrections. Notes: Weighted population estimates. Robust standard errors are reported. Statistical significance is indicated at the 95% confidence level: * p < 0.05, ** p < 0.005, *** p < 0.001. q-values report Benjamini-Hochberg FDR-adjusted p-values computed separately for PCS and MCS across the repo…

## Sheet: TableS2
Supplementary Table S2: Covariate balance before and after propensity score matching across treatment specifications, turbines with hub ≥ 50 m
Treatment radius 6 km										Treatment radius 5 km										Treatment radius 4 km										Treatment radius 3 km										Treatment radius 2 km
Variable		Unmatched	Mean		%reduct		t-test		V_e(T)/	Variable		Unmatched	Mean		%reduct		t-test		V_e(T)/	Variable		Unmatched	Mean		%reduct		t-test		V_e(T)/	Variable		Unmatched	Mean		%reduct		t-test		V_e(T)/	Variable		Unmatched	Mean		%reduct		t-test		V_e(T)/
		Matched	Treated Control	%bias	|bias|		t	p>|t|	V_e(C)			Matched	Treated Control	%bias	|bias|		t	p>|t|	V_e(C)			Matched	Treated Control	%bias	|bias|		t	p>|t|	V_e(C)			Matched	Treated Control	%bias	|bias|		t	p>|t|	V_e(C)			Matched	Treated Control	%bias	|bias|		t	p>|t|	V_e(C)
Age group (ref. <40 years)										Age group (ref. <40 years)										Age group (ref. <40 years)										Age group (ref. <40 years)										Age group (ref. <40 years)
Aged 40-49		U	0.213	0.215	-0.5	0	-0.1	0.918	0.99	Aged 40-49		U	0.228	0.215	3.1	0	0.51	0.607	1.01	Aged 40-49		U	0.251	0.215	8.6	0	1.21	0.226	1.08	Aged 40-49		U	0.183	0.215	-8	0	-0.7	0.487	0.89	Aged 40-49		U	0.094	0.212	-33.1	0	-1.63	0.103	0.52*
		M	0.213	0.21	0.6	-10.1	0.08	0.933	1			M	0.228	0.221	1.7	45.4	0.2	0.84	1.03			M	0.251	0.241	2.4	71.9	0.23	0.815	1.03			M	0.183	0.195	-3	61.7	-0.2	0.843	0.94			M	0.094	0.094	0	100	0	1	1
Aged 50-59		U	0.199	0.169	7.6	0	1.53	0.125	1.13	Aged 50-59		U	0.21	0.169	10.4	0	1.76	0.079	1.18	Aged 50-59		U	0.226	0.169	14.2	0	2.05	0.041	1.23	Aged 50-59		U	0.293	0.169	29.5	0	2.94	0.003	1.37*	Aged 50-59		U	0.406	0.17	53.6	0	3.53	0	1.92*
		M	0.199	0.201	-0.6	92	-0.09	0.932	0.99			M	0.21	0.21	0	100	0	1	1			M	0.226	0.226	0	100	0	1	1			M	0.293	0.28	2.9	90.1	0.17	0.864	1.05			M	0.406	0.406	0	100	0	1	1
Aged 60-69		U	0.17	0.158	3.2	0	0.63	0.527	1.06	Aged 60-69		U	0.174	0.159	4.2	0	0.7	0.487	1.08	Aged 60-69		U	0.174	0.159	4.2	0	0.59	0.559	1.08	Aged 60-69		U	0.171	0.159	3.2	0	0.3	0.767	1.08	Aged 60-69		U	0.219	0.159	15.3	0	0.92	0.356	1.26*
		M	0.17	0.175	-1.3	60	-0.18	0.856	0.97			M	0.174	0.181	-1.9	54.7	-0.22	0.826	0.98			M	0.174	0.174	0	100	0	1	1			M	0.171	0.171	0	100	0	1	1			M	0.219	0.219	0	100	0	1	1
Aged 70 or older		U	0.118	0.117	0.4	0	0.08	0.934	1.01	Aged 70 or older		U	0.117	0.117	0.2	0	0.03	0.977	1.01	Aged 70 or older		U	0.138	0.117	6.5	0	0.91	0.361	1.18	Aged 70 or older		U	0.134	0.117	5.2	0	0.48	0.63	1.13	Aged 70 or older		U	0.219	0.113	28.3	0	1.86	0.062	1.76*
		M	0.118	0.118	0	100	0	1	1			M	0.117	0.121	-1.1	-520.9	-0.13	0.897	0.97			M	0.138	0.144	-1.5	76.3	-0.15	0.885	0.95			M	0.134	0.146	-3.7	29.4	-0.22	0.823	0.89			M	0.219	0.219	0	100	0	1	1
Female (ref. male)		U	0.539	0.521	3.5	0	0.69	0.492	1	Female (ref. male)		U	0.555	0.522	6.7	0	1.09	0.276	0.99	Female (ref. male)		U	0.538	0.522	3.4	0	0.46	0.645	1	Female (ref. male)		U	0.549	0.522	5.4	0	0.49	0.626	1.01	Female (ref. male)		U	0.563	0.527	7	0	0.39	0.693	1.02
		M	0.539	0.544	-0.9	73	-0.14	0.89	0.99			M	0.555	0.562	-1.4	78.8	-0.17	0.865	0.99			M	0.538	0.569	-6.2	-82.6	-0.61	0.542	1			M	0.549	0.573	-4.9	10.2	-0.31	0.755	0.96			M	0.563	0.563	0	100	0	1	1
No hospital nights previous year		U	0.896	0.88	5	0	0.96	0.335	0.87	No hospital nights previous year		U	0.89	0.88	2.9	0	0.47	0.638	0.93	no hospital nights previous year		U	0.887	0.88	2.1	0	0.29	0.772	0.95	no hospital nights previous year		U	0.915	0.88	11.3	0	0.95	0.342	0.73*	no hospital nights previous year		U	0.938	0.882	19.3	0	0.97	0.334	0.54*
		M	0.896	0.889	2.2	55.4	0.33	0.74	0.98			M	0.89	0.893	-1.1	62.1	-0.14	0.892	1.01			M	0.887	0.882	1.6	25.6	0.16	0.874	1			M	0.915	0.927	-4	64.5	-0.29	0.774	1.08			M	0.938	0.938	0	100	0	1	1
# doctor visits last 3 months (ref. None)										# doctor visits last 3 months (ref. None)										# doctor visits last 3 months (ref. None)										# doctor visits last 3 months (ref. None)										# doctor visits last 3 months (ref. None)
1-2 visits		U	0.357	0.37	-2.8	0	-0.55	0.584	0.99	1-2 visits		U	0.342	0.371	-6	0	-0.97	0.331	0.98	1-2 visits		U	0.297	0.371	-15.5	0	-2.07	0.038	0.93	1-2 visits		U	0.317	0.371	-11.2	0	-0.99	0.321	0.96	1-2 visits		U	0.313	0.354	-8.8	0	-0.49	0.624	0.96
		M	0.357	0.369	-2.5	12.3	-0.36	0.721	0.99			M	0.342	0.331	2.2	63.1	0.27	0.789	1.06			M	0.297	0.308	-2.2	86	-0.22	0.826	0.98			M	0.317	0.317	0	100	0	1	1			M	0.313	0.313	0	100	0	1	1
> 2 visits		U	0.296	0.315	-4.3	0	-0.83	0.407	0.95	> 2 visits		U	0.302	0.315	-2.7	0	-0.44	0.657	0.97	> 2 visits		U	0.313	0.315	-0.5	0	-0.07	0.944	0.99	> 2 visits		U	0.305	0.315	-2.2	0	-0.2	0.842	0.99	> 2 visits		U	0.313	0.33	-3.8	0	-0.21	0.832	0.98
		M	0.296	0.288	1.5	63.8	0.23	0.821	1.04			M	0.302	0.306	-0.8	72	-0.09	0.927	1			M	0.313	0.303	2.2	-330.7	0.22	0.827	1			M	0.305	0.305	0	100	0	1	1			M	0.313	0.313	0	100	0	1	1
Lives in a residential area (ref. non-residential or mixed)		U	0.787	0.757	7.2	0	1.38	0.166	0.9	Lives in a residential area (ref. non-residential or mixed)		U	0.836	0.757	19.7	0	3.02	0.003	0.70*	Lives in a residential area (ref. non-residential or mixed)		U	0.877	0.757	31.3	0	3.85	0	0.55*	Lives in a residential area (ref. non-residential or mixed)		U	0.854	0.757	24.5	0	2.02	0.043	0.66*			U	0.938	0.741	55.3	0	2.53	0.011	0.38**
		M	0.787	0.78	1.7	76.5	0.25	0.802	0.97			M	0.836	0.829	1.8	91	0.23	0.822	0.96			M	0.877	0.862	4	87.1	0.45	0.653	0.95			M	0.854	0.854	0	100	0	1	1			M	0.938	0.938	0	100	0	1	1
Proportion of area used for traffic (ref. <2.745)										Proportion of area used for traffic (ref. <2.745)										Proportion of area used for traffic (ref. <2.745)										Proportion of area used for traffic (ref. <2.745)										Proportion of area used for traffic (ref. <2.745)
2.745-3.458		U	0.092	0.097	-1.7	0	-0.33	0.744	0.96	2.745-3.458		U	0.117	0.097	6.6	0	1.11	0.269	1.15	2.745-3.458		U	0.128	0.097	9.8	0	1.42	0.155	1.22	2.745-3.458		U	0.085	0.097	-4.1	0	-0.36	0.721	0.85	2.745-3.458		U	0	0	.	.	.	.	.
		M	0.092	0.099	-2.4	-43.9	-0.35	0.726	1			M	0.117	0.121	-1.1	82.5	-0.13	0.897	1			M	0.128	0.133	-1.6	83.5	-0.15	0.881	0.99			M	0.085	0.073	4.2	-3.5	0.29	0.774	1.17			M	0	0	.	.	.	.	.
3.458-6.890		U	0.357	0.344	2.6	0	0.52	0.602	1.01	3.458-6.890		U	0.274	0.344	-15.3	0	-2.41	0.016	0.96	3.458-6.890		U	0.241	0.344	-22.8	0	-2.98	0.003	0.82	3.458-6.890		U	0.183	0.344	-37.2	0	-3.06	0.002	0.69*	3.458-6.890		U	0.156	0.396	-55.4	0	-2.77	0.006	0.63*
		M	0.357	0.364	-1.5	43.9	-0.21	0.83	0.97			M	0.274	0.278	-0.8	94.9	-0.09	0.925	0.98			M	0.241	0.241	0	100	0	1	1			M	0.183	0.195	-2.8	92.4	-0.2	0.843	0.91			M	0.156	0.156	0	100	0	1	1
>6.890		U	0.312	0.332	-4.3	0	-0.83	0.406	0.91	>6.890		U	0.391	0.332	12.4	0	2.05	0.04	1.2	>6.890		U	0.39	0.332	12.1	0	1.68	0.094	1.15	>6.890		U	0.39	0.332	12.1	0	1.11	0.266	1.17	>6.890		U	0.406	0.461	-11	0	-0.62	0.535	0.9
		M	0.312	0.307	1	76.3	0.15	0.882	1.03			M	0.391	0.388	0.7	94	0.09	0.931	1.02			M	0.39	0.4	-2.1	82.3	-0.21	0.836	0.97			M	0.39	0.442	-5.1	58.2	-0.32	0.752	0.99			M	0.406	0.406	0	100	0	1	1
Degree of rurality (ref. Non-rural)										Degree of rurality (ref. Non-rural)										Degree of rurality (ref. Non-rural)										Degree of rurality (ref. Non-rural)										Degree of rurality (ref. Non-rural)
very rural		U	0.121	0.241	-31.7	0	-5.63	0	0.75*	very rural		U	0.085	0.241	-43.1	0	-6.01	0	0.51*	very rural		U	0.072	0.241	-47.9	0	-5.48	0	0.45**	very rural		U	0.049	0.241	-56.7	0	-4.06	0	0.38**	very rural		U	0	0	.	.	.	.	.
		M	0.121	0.123	-0.6	98	-0.11	0.916	0.98			M	0.085	0.089	-1	97.7	-0.15	0.881	0.99			M	0.072	0.072	0	100	0	1	1			M	0.049	0.049	0	100	0	1	1			M	0	0	.	.	.	.	.
rural		U	0.414	0.249	35.4	0	7.35	0	0.96	rural		U	0.459	0.25	44.8	0	7.76	0	1.32*	rural		U	0.446	0.25	42	0	6.14	0	1.46*	rural		U	0.463	0.25	45.6	0	4.41	0	1.44*	rural		U	0.594	0.285	65	0	3.85	0	1.30*
		M	0.414	0.421	-1.5	95.7	-0.21	0.835	0.99			M	0.459	0.463	-0.8	98.3	-0.08	0.933	0.98			M	0.446	0.462	-3.3	92.2	-0.3	0.761	0.99			M	0.463	0.476	-2.6	94.3	-0.16	0.877	0.99			M	0.594	0.594	0	100	0	1	1
Matching results statistics:
Sample	Ps R2	LR chi2	p>chi2	MeanBias	MedBias	B	R	%concern	%bad	Sample	Ps R2	LR chi2	p>chi2	MeanBias	MedBias	B	R	%concern	%bad	Sample	Ps R2	LR chi2	p>chi2	MeanBias	MedBias	B	R	%concern	%bad	Sample	Ps R2	LR chi2	p>chi2	MeanBias	MedBias	B	R	%concern	%bad	Sample	Ps R2	LR chi2	p>chi2	MeanBias	MedBias	B	R	%concern	%bad
U	0.027	76	0	7.9	3.9	45.1*	0.94	7	0	U	0.054	113.88	0	12.7	6.6	69.6*	0.68	21	0	U	0.069	109.49	0	15.8	10.9	80.9*	0.63	14	7	U	0.081	65.49	0	18.3	11.3	93.7*	0.66	36	7	U	0.174	61.59	0	29.7	23.8	163.0*	0.30*	50	7
M		0.82	1	1.3	1.4	6.2	1	0	0	M	0.001	0.4	1	1.2	1.1	5.3	1.03	0	0	M	0.003	1.74	1	1.9	1.9	13.3	1	0	0	M	0.005	1.16	1	2.4	2.9	16.6	1.31	0	0	M	0	0	1	0	0	0	1	0	0
Source: SOEP (v39) linked with Core Energy Market Data Register (MaSTR, v2023.04.01), with own corrections.
[truncated: 10 more columns]

## Sheet: FigureS1
Supplementary Figure S1: Covariate balance before and after propensity score matching across treatment-radius specifications.
Source: SOEP (v39) linked with Core Energy Market Data Register (MaSTR, v2023.04.01), with own corrections. Notes: For detailed statistics, see Supplementary Table S2. Points show the absolute standardised percentage bias for each covariate before and after nearest-neighbour propensity score matching. The dashed vertical line indicates an absolute standardised bias of 10%. Covariates with no vari…

## Sheet: TableS3
Supplementary Table S3: Descriptive statistics for quasi-experimental treatment and control samples by treatment radius, turbines with hub ≥ 50 m
	Treatment radius 6 km						Treatment radius 5 km						Treatment radius 4 km						Treatment radius 3 km						Treatment radius 2 km						Treatment radius 1.5 km
	Mean	Median	Min	Max	CV	N	Mean	Median	Min	Max	CV	N	Mean	Median	Min	Max	CV	N	Mean	Median	Min	Max	CV	N	Mean	Median	Min	Max	CV	N	Mean	Median	Min	Max	CV	N
Health-related Quality of Life (SF12)
Physical health component score (PCS)	49.707	52.0517	16.9607	72.2709	0.192769	1688	49.5436	51.6647	12.4651	66.9034	0.189068	1124	48.8805	50.9245	16.9607	66.7871	0.197097	780	49.439	52.0571	18.7683	66.8183	0.19727	328	47.5196	49.7775	20.7113	63	0.218289	128	48.7881	52.2283	20.7113	63	0.208718	76
Mental health component score (MCS)	50.2204	51.8038	12.3455	75.8815	0.199136	1688	50.1263	51.7552	13.4886	75.8815	0.200378	1124	49.9989	51.4259	13.4886	75.8815	0.199908	780	50.2465	51.6205	13.4886	75.8815	0.194047	328	51.5014	53.6295	25.87	75.8815	0.187925	128	53.6777	55.6745	29.0697	67.7225	0.151906	76
Treatment
WT presence	0.25	0	0	1	1.73256	1688	0.25	0	0	1	1.73282	1124	0.25	0	0	1	1.73316	780	0.25	0	0	1	1.7347	328	0.25	0	0	1	1.73886	128	0.25	0	0	1	1.74356	76
# of WT	0.475711	0	0	16	2.37587	1688	0.449288	0	0	10	2.33514	1124	0.429487	0	0	10	2.30753	780	0.435976	0	0	10	2.58912	328	0.257812	0	0	2	1.77155	128	0.25	0	0	1	1.74356	76
Distance to WT (inverted)	-972.094	0	-5986	0	-1.8598	1688	-804.368	0	-4988	0	-1.83885	1124	-694.942	0	-3977	0	-1.82874	780	-502.994	0	-2984	0	-1.8337	328	-58.5859	0	-1970	0	-1.79896	128	-298.763	0	-1475	0	-1.76612	76
Age	50.2571	50	17	91	0.317033	1688	51.0427	50	17	91	0.303945	1124	52.6128	52	17	91	0.28974	780	53.2866	53	18	87	0.274681	328	59.4688	59	19	85	0.221711	128	57.8684	58	19	85	0.264618	76
Female	0.542654	1	0	1	0.918311	1688	0.558719	1	0	1	0.889108	1124	0.553846	1	0	1	0.898103	780	0.560976	1	0	1	0.886003	328	0.5625	1	0	1	0.885382	128	0.578947	1	0	1	0.858469	76
Marital status
married	0.655213	1	0	1	0.725626	1688	0.679715	1	0	1	0.686749	1124	0.691026	1	0	1	0.669103	780	0.704268	1	0	1	0.648997	328	0.695312	1	0	1	0.66457	128	0.736842	1	0	1	0.601585	76
single	0.167654	0	0	1	2.22881	1688	0.145907	0	0	1	2.42051	1124	0.124359	0	0	1	2.65524	780	0.0792683	0	0	1	3.41334	328	0.03125	0	0	1	5.58964	128	0.0526316	0	0	1	4.27083	76
widowed	0.0651659	0	0	1	3.78866	1688	0.0587189	0	0	1	4.00557	1124	0.0653846	0	0	1	3.78318	780	0.0518293	0	0	1	4.2837	328	0.101562	0	0	1	2.98594	128	0.0789474	0	0	1	3.43835	76
divorced/separated	0.111967	0	0	1	2.81708	1688	0.115658	0	0	1	2.7664	1124	0.119231	0	0	1	2.71966	780	0.164634	0	0	1	2.25601	328	0.171875	0	0	1	2.20366	128	0.131579	0	0	1	2.58612	76
Lives with children in hh	0.295024	0	0	1	1.54628	1688	0.290925	0	0	1	1.56188	1124	0.288461	0	0	1	1.57157	780	0.329268	0	0	1	1.42943	328	0.109375	0	0	1	0.351815	128	0.157895	0	0	1	0.43589	76
Highest education
less than highschool	0.132109	0	0	1	2.56386	1688	0.124555	0	0	1	2.65232	1124	0.141026	0	0	1	2.46956	780	0.134146	0	0	1	2.54446	328	0.140625	0	0	1	2.86478	128	0.210526	0	0	1	2.32475	76
highschool	0.604858	1	0	1	0.808498	1688	0.593416	1	0	1	0.828111	1124	0.59359	1	0	1	0.827976	780	0.612805	1	0	1	0.796099	328	0.6875	1	0	1	0.676849	128	0.684211	1	0	1	1.94936	76
more than highschool	0.263033	0	0	1	1.67435	1688	0.282029	0	0	1	1.59625	1124	0.265385	0	0	1	1.66483	780	0.253049	0	0	1	1.72071	328	0.171875	0	0	1	2.20366	128	0.105263	0	0	1	0.68388	76
Employment status
full-time employed	0.421208	0	0	1	1.17258	1688	0.400356	0	0	1	1.22438	1124	0.382051	0	0	1	1.27261	780	0.353658	0	0	1	1.35395	328	0.304688	0	0	1	1.51658	128	0.263158	0	0	1	2.93485	76
part-time employed	0.122038	0	0	1	2.68299	1688	0.127224	0	0	1	2.62035	1124	0.135897	0	0	1	2.52322	780	0.146342	0	0	1	2.41892	328	0.117188	0	0	1	2.75548	128	0.118421	0	0	1	1.68444	76
in education / vocational training	0.0136256	0	0	1	8.51083	1688	0.0088968	0	0	1	10.5593	1124	0.0051282	0	0	1	13.9373	780	0	0	0	0	.	328	0	0	0	0	.	128	0	0	0	0	.	76
irregular employment	0.0491706	0	0	1	4.39873	1688	0.0524911	0	0	1	4.25052	1124	0.05	0	0	1	4.3617	780	0.0426829	0	0	1	4.74312	328	0.046875	0	0	1	4.52697	128	0.0657895	0	0	1	3.79333	76
not employed	0.393957	0	0	1	1.24067	1688	0.411032	0	0	1	1.19757	1124	0.426923	0	0	1	1.15934	780	0.457317	0	0	1	1.09101	328	0.53125	1	0	1	0.943027	128	0.552632	1	0	1	0.905714	76
Owner-occupied housing	0.558649	1	0	1	0.889101	1688	0.560498	1	0	1	0.885904	1124	0.573077	1	0	1	0.863668	780	0.533537	1	0	1	0.936461	328	0.664062	1	0	1	0.714049	128	0.736842	1	0	1	0.601585	76
Individual net monthly income	1235.22	759.5	0	10695	1.18915	1688	1214.6	652.5	0	10695	1.23621	1124	1225.22	559	0	9437	1.2589	780	1179.94	442.5	0	9272	1.34754	328	994.039	0	0	9272	1.56047	128	756.711	0	0	6374	1.66391	76
Net household income (equiv.)	3562.42	3103	197	19490	0.605846	1688	3505.36	3036	517	16185	0.600691	1124	3530.8	2974	517	16185	0.625679	780	3568.99	2710.5	751	12188	0.64233	328	3625.23	2594.5	996	10827	0.691373	128	3408.53	2433	1155	9960	0.665682	76
Detached /semi-detached home	0.556872	1	0	1	0.89231	1688	0.568395	1	0	1	0.89232	1124	0.567949	1	0	1	0.872754	780	0.521342	1	0	1	0.959654	328	63.1432	60	23.3333	170	0.443102	128	0.710526	1	0	1	0.642526	76
Residential area	0.777251	1	1	1	0.535495	1688	0.830071	1	0	1	0.452657	1124	0.867949	1	0	1	0.390304	780	0.847561	1	0	1	0.424742	328	0.703125	1	0	1	0.652339	128	1	1	1	1	0	76
Degree of rurality (cont.)	-0.733306	-0.16	-4.54	1.05	-1.82991	1688	-0.851601	-0.115	-4.54	1.05	-1.69936	1124	-0.863641	-0.16	-4.54	1.05	-1.59485	780	-0.820244	-0.16	-3.77	1.05	-1.55429	328	0.9375	1	0	1	0.259213	128	-0.31	0.33	-2.97	0.42	-3.71276	76
Unemployment rate (county-level, INKAR)	7.81578	6.855	1.76	23.98	0.54653	1688	8.13265	7.06	1.76	23.98	0.533156	1124	8.07042	7.275	1.89	23.98	0.511449	780	8.38061	7.84	1.89	21.31	0.524714	328	-0.760469	-0.035	-3.77	0.42	-1.72851	128	8.62579	8.84	1.9	14.32	0.405311	76
GDP per capita in 1 k € (county-level, INKAR)	37.7056	32	13	131	0.471539	1688	37.0205	31.5	14	131	0.491374	1124	37.6923	32	14	131	0.485252	780	38.3384	32	14	131	0.517251	328	8.19977	8.57	1.89	14.32	0.40267	128	31.3421	28	17	69	0.36711	76
Survey year
2002	0.225118	0	0	1	1.85584	1688	0.233096	0	0	1	1.81466	1124	0.228205	0	0	1	1.84021	780	0.228658	0	0	1	1.83947	328	38.4219	32	17	90	0.501728	128	0.223684	0	0	1	1.87533	76
2004	0.281398	0	0	1	1.5985	1688	0.294484	0	0	1	1.54852	1124	0.284615	0	0	1	1.58642	780	0.292683	0	0	1	1.55694	328	0.234375	0	0	1	1.81449	128	0.368421	0	0	1	1.31801	76
2006	0.0876777	0	0	1	3.2267	1688	0.0951957	0	0	1	3.08434	1124	0.0833333	0	0	1	3.31875	780	0.0914634	0	0	1	3.15653	328	0.320312	0	0	1	1.46242	128	0.144737	0	0	1	2.44701	76
2008	0.0367299	0	0	1	5.12263	1688	0.0373665	0	0	1	5.07788	1124	0.0333333	0	0	1	5.38862	780	0.0304878	0	0	1	5.64776	328	0.0859375	0	0	1	3.27416	128	0.0131579	0	0	1	8.7178	76
2010	0.0248815	0	0	1	6.26208	1688	0.019573	0	0	1	7.08064	1124	0.0179487	0	0	1	7.40166	780	0.0121951	0	0	1	9.01375	328	0.0078125	0	0	1	11.3137	128	0.0263158	0	0	1	6.12318	76
2012	0.0521327	0	0	1	4.26528	1688	0.0400356	0	0	1	4.89889	1124	0.0474359	0	0	1	4.48407	780	0.0579268	0	0	1	4.03892	328	0.015625	0	0	1	7.96844	128	0.0657895	0	0	1	3.79333	76
2014	0.0859005	0	0	1	3.26308	1688	0.0658363	0	0	1	3.76853	1124	0.0666667	0	0	1	3.74406	780	0.0762195	0	0	1	3.4867	328	0.046875	0	0	1	4.52697	128	0.0657895	0	0	1	3.79333	76
2016	0.0995261	0	0	1	3.00882	1688	0.0960854	0	0	1	3.06852	1124	0.0948718	0	0	1	3.09076	780	0.0579268	0	0	1	4.03892	328	0.0625	0	0	1	3.8882	128	0.0394737	0	0	1	4.96566	76
2018	0.0805687	0	0	1	3.37913	1688	0.0880783	0	0	1	3.21912	1124	0.101282	0	0	1	2.98074	780	0.0945122	0	0	1	3.09999	328	0.046875	0	0	1	4.52697	128	0.0263158	0	0	1	6.12318	76
2020	0.0225118	0	0	1	6.59142	1688	0.0258007	0	0	1	6.14754	1124	0.0346154	0	0	1	5.28438	780	0.054878	0	0	1	4.15631	328	0.09375	0	0	1	3.12134	128	0.0263158	0	0	1	6.12318	76
2022	0.0035545	0	0	1	16.7481	1688	0.0044484	0	0	1	14.9666	1124	0.0076923	0	0	1	11.3651	780	0.0030488	0	0	1	18.1108	328	0.0859375	0	0	1	3.27416	128	0	0	0	0	.	76
Source: SOEP (v39) linked with Core Energy Market Data Register (MaSTR, v2023.04.01), with own corrections.

## Sheet: TableS4
Supplementary Table S4: Fixed-effects difference-in-differences estimates of wind turbine exposure on physical and mental health-related quality of life (SF-12), controlling for individual- and area-level covariates (quasi-experimental sample). Turbines with hub height ≥ 50 m
	Mental health (MCS)				Physical health (PCS)				N
	β-coef.	SE	p-value	q-value	β-coef.	SE	p-value	q-value
Presence of turbine(s)
6 km	0.068	0.707	0.923	0.923	0.874	0.52	0.093	0.279	1688
5 km	-0.214	0.877	0.807	0.923	0.472	0.643	0.463	0.617611	1124
4 km	-0.208	1.101	0.85	0.923	1.088	0.799	0.174	0.348	780
3 km	0.176	1.603	0.913	0.923	2.279	1.223	0.064	0.279	328
2 km	5.00282	2.221	0.028	0.168	-0.402	2.07259	0.847	0.847	128
1.5 km	4.29081	2.56473	0.103	0.309	-1.68	2.55349	0.514676	0.617611	76
Number of turbine(s)
6 km	-0.169	0.218	0.437	0.437	0.255	0.198	0.198	0.3885	1688
5 km	-0.536	0.276	0.052567	0.0788505	0.29	0.257	0.259	0.3885	1124
4 km	-0.755	0.366	0.04	0.0788505	0.529	0.307	0.086	0.258	780
3 km	-1.162	0.442	0.009	0.054	1.04	0.409	0.012	0.072	328
2 km	4.204	2.022	0.0417026	0.0788505	-0.104	1.836	0.955	0.955	128
1.5 km	4.29081	2.565	0.102762	0.123315	-1.67994	2.553	0.515	0.618	76
Inverse distance to turbine(s)
6 km	-0.008	0.0160836	0.64	0.8472	-0.017	0.0120505	0.159	0.477	1688
5 km	-0.00250055	0.024	0.891	0.891	-0.003	0.0181574	0.874	0.874	1124
4 km	-0.013	0.0351347	0.706	0.8472	-0.017	0.0270694	0.523	0.7845	780
3 km	-0.039	0.0811853	0.633	0.8472	-0.088	0.057	0.127	0.477	328
2 km	-0.303	0.148992	0.046	0.177	-0.068	0.154295	0.663	0.7956	128
1.5 km	-0.35745	0.18355	0.059	0.177	0.150459	0.203129	0.463548	0.7845	76
Source: SOEP (v39) linked with Core Energy Market Data Register (MaSTR, v2023.04.01), with own corrections. Notes: Robust standard errors are reported. Due to an insufficient number of matched treatment and control observations within a 1 km radius, the quasi-experimental analysis is restricted to observations located between 1.5 km and 6 km. Models with all controls include time-varying socio-de…

## Sheet: TableS5
Supplementary Table S5: Fixed effects difference-in-differences panel regressions of SF-12. Results for alternative turbine definitions.
	Presence of wind turbine(s)										Number of wind turbine(s)										Inverse distance to wind turbine(s)										N
	Mental health (MCS)					Physical health (PCS)					Mental health (MCS)					Physical health (PCS)					Mental health (MCS)					Physical health (PCS)
	β-coef.		SE	p-value	q-value	β-coef.		SE	p-value	q-value	β-coef.		SE	p-value	q-value	β-coef.		SE	p-value	q-value	β-coef.		SE	p-value	q-value	β-coef.		SE	p-value	q-value
All turbines
6 km	0.258		0.626	0.681	0.85	0.492		0.305	0.279	0.4812	-0.121		0.216	0.576	0.688	0.062		0.204	0.762	0.791	-0.004		0.015	0.348	0.97	-0.009		0.011	0.448	0.6444	1752
5 km	-0.141		0.744	0.85	0.85	0.606		0.224	0.401	0.4812	-0.331		0.259	0.202	0.404	0.167		0.274	0.541	0.791	0.002		0.021	0.839	0.97	-0.018		0.017	0.295	0.59	1156
4 km	-0.268		0.914	0.77	0.85	0.751		0.32	0.371	0.4812	-0.689	*	0.312	0.028	0.084	0.268		0.345	0.439	0.791	-0.001		0.031	0.97	0.97	-0.015		0.025	0.537	0.6444	784
3 km	-0.555		1421	0.697	0.85	1.261		0.077	0.077	0.369	-0.817	*	0.331	0.015	0.084	0.334		0.487	0.494	0.791	0.075		0.068	0.837	0.97	-0.109		0.058	0.061	0.3	316
2 km	1.455		2.034	0.477	0.85	1.782		0.123	0.123	0.369	0.8		1.981	0.688	0.688	2.388		1.648	0.152	0.791	0.252		0.147	0.442	0.97	-0.192		0.115	0.1	0.3	128
1.5 km	1.047		2.294	0.651	0.85	2.284		0.791	0.791	0.791	1.047		2.294	0.651	0.688	0.611		2.284	0.791	0.791	0.017		0.182	0.523	0.97	0.002		0.192	0.993	0.993	76
Hub ≥100 m
6 km	-0.338		0.525	0.52	0.78	0.864	*	0.404	0.033	0.198	0.041		0.088	0.641	0.7692	0.077		0.062	0.214	0.5655	0.001		0.013	0.936	1	-0.019	*	0.01	0.041	0.198	2668
5 km	0.239		0.653	0.714	0.8568	0.62		0.492	0.233	0.466	0.112		0.095	0.235	0.47	0.059		0.067	0.377	0.5655	-0.024		0.02	0.218	0.654	-0.018		0.014	0.214	0.428	1756
4 km	-0.539		0.806	0.504	0.78	0.282		0.638	0.658	0.736	0.175		0.138	0.206	0.47	0.041		0.115	0.722	0.722	0		0.029	1	1	-0.011		0.022	0.627	0.7524	1076
3 km	-0.892		1.121	0.427	0.78	0.328		0.97	0.736	0.736	0.146		0.215	0.499	0.7485	0.081		0.149	0.588	0.7056	0.026		0.051	0.611	1	-0.01		0.045	0.825	0.825	516
2 km	-2.281		1.897	0.234	0.78	3.406		2.13	0.116	0.348	-1.083		0.837	0.201	0.47	1.67		0.991	0.098	0.5655	0.154		0.116	0.19	0.654	-0.245		0.13	0.066	0.198	112
1.5 km	-0.559		3.655	0.881	0.881	-4.916		4.732	0.315	0.4725	-0.559		3.655	0.881	0.881	-4.916		4.732	0.315	0.5655	0.04		0.272	0.886	1	0.36		0.352	0.323	0.4845	32
Capacity ≥500 kW
6 km	0.208		0.636	0.743	0.925	-0.078		0.493	0.874	0.969	-0.142		0.21	0.497	0.5964	-0.04		0.187	0.832	0.967	-0.013		0.015	0.377	0.78	0.003		0.011	0.815	0.815	1720
5 km	0.181		0.754	0.81	0.925	-0.348		0.604	0.565	0.969	-0.282		0.259	0.278	0.4545	-0.048		0.258	0.852	0.967	-0.016		0.021	0.446	0.78	0.013		0.017	0.437	0.815	1124
4 km	0.089		0.937	0.925	0.925	0.029		0.744	0.969	0.969	-0.637	*	0.315	0.044	0.132	0.108		0.33	0.744	0.967	-0.02		0.032	0.52	0.78	0.01		0.025	0.688	0.815	756
3 km	-0.315		1.38	0.82	0.925	0.729		1.106	0.511	0.969	-0.732	*	0.324	0.025	0.132	0.042		0.431	0.922	0.967	-0.011		0.066	0.865	0.865	-0.037		0.052	0.475	0.815	328
2 km	-1.68		2.074	0.421	0.925	2.374		1.766	0.184	0.969	-1.95		1.877	0.303	0.4545	1.974		1.625	0.229	0.967	0.174		0.147	0.239	0.78	-0.174		0.114	0.131	0.786	124
1.5 km	0.429		2.603	0.87	0.925	-0.097		2.317	0.967	0.969	0.429		2.603	0.87	0.87	-0.097		2.317	0.967	0.967	-0.07		0.205	0.733	0.865	0.062		0.192	0.75	0.815	72
Source: SOEP (v39) linked with Core Energy Market Data Register (MaSTR, v2023.04.01), with own corrections. Notes: Weighted population estimates. Robust standard errors are reported. Statistical significance is indicated at the 95% confidence level: * p < 0.05, ** p < 0.005, *** p < 0.001. q-values report Benjamini-Hochberg FDR-adjusted p-values computed separately for PCS and MCS across the repo…

## Sheet: TableS6
Supplementary Table S6: Sensitivity analysis: Alternative ban radius 9 km (control ring: 9-15 km) and 11 km (control ring: 11-15 km) for turbines with hub height ≥ 50 m. Fixed-effects difference-in-differences estimates of wind turbine exposure on physical and mental health-related quality of life (SF-12). Quasi-experimental sample.
	9 km ban radius, control ring: 9-15 km									11 km ban radius, control ring 11-15 km
	Mental health (MCS)				Physical health (PCS)				N	Mental health (MCS)				Physical health (PCS)				N
	β-coef.	SE	p-value	q-value	β-coef.	SE	p-value	q-value		β-coef.	SE	p-value	q-value	β-coef.	SE	p-value	q-value
Presence of turbine(s)
6 km	-0.259	0.656	0.693	0.81	0.977	0.504	0.053	0.318	1688	0.743	0.734	0.312	0.723	0.559	0.558	0.317	0.8472	1452
5 km	-0.188	0.783	0.81	0.81	0.573	0.618	0.354	0.531	1132	-0.047	0.861	0.956	0.956	-0.118	0.676	0.861	0.861	992
4 km	-0.609	0.948	0.521	0.81	0.742	0.733	0.312	0.531	792	0.517	1.061	0.626	0.7512	0.343	0.781	0.661	0.8472	684
3 km	-1.853	1.373	0.179	0.81	1.547	1.171	0.188	0.531	340	-1.352	1.576	0.392	0.723	0.466	1.234	0.706	0.8472	296
2 km	-1.506	1.968	0.447	0.81	0.748	1.795	0.678	0.678	144	-3.247	2.666	0.229	0.723	1.004	2.084	0.632	0.8472	104
1.5 km	0.536	2.208	0.809	0.81	-1.026	2.311	0.66	0.678	80	1.879	2.622	0.482	0.723	-3.088	2.897	0.3	0.8472	40
Number of turbine(s)
6 km	-0.206	0.211	0.33	0.666	0.19	0.203	0.349	0.5235	1688	-0.135	0.25	0.589	0.8412	0.136	0.225	0.547	0.547	1452
5 km	-0.221	0.16	0.17	0.666	-0.145	0.145	0.319	0.5235	1132	-0.216	0.169	0.202	0.8412	-0.247	0.121	0.041	0.123	992
4 km	-0.011	0.262	0.967	0.967	-0.222	0.138	0.108	0.5235	792	0.087	0.226	0.701	0.8412	-0.266	0.12	0.028	0.123	684
3 km	-0.491	0.506	0.333	0.666	-0.146	0.414	0.724	0.724	340	-0.36	0.5	0.472	0.8412	-0.308	0.387	0.427	0.5124	296
2 km	0.486	1.156	0.676	0.967	-1.211	0.905	0.185	0.5235	144	0.232	1.37	0.866	0.866	-1.18	0.896	0.194	0.388	104
1.5 km	0.536	2.208	0.809	0.967	-1.026	2.311	0.66	0.724	80	1.879	2.622	0.482	0.8412	-3.088	2.897	0.3	0.45	40
Inverse distance to turbine(s)
6 km	-0.001	0.015	0.94	0.952	-0.021	0.012	0.073	0.42	1688	-0.025	0.017	0.154	0.462	-0.016	0.013	0.206	0.6405	1452
5 km	-0.007	0.022	0.744	0.952	-0.013	0.018	0.469	0.5628	1132	-0.013	0.024	0.588	0.7056	0.003	0.019	0.861	0.861	992
4 km	0.002	0.032	0.952	0.952	-0.018	0.025	0.466	0.5628	792	-0.036	0.035	0.296	0.555	-0.007	0.026	0.781	0.861	684
3 km	0.058	0.067	0.387	0.952	-0.08	0.054	0.14	0.42	340	0.026	0.072	0.717	0.717	-0.044	0.055	0.427	0.6405	296
2 km	0.157	0.136	0.253	0.952	-0.058	0.117	0.624	0.624	144	0.24	0.164	0.15	0.462	-0.101	0.122	0.412	0.6405	104
1.5 km	-0.093	0.176	0.601	0.952	0.151	0.193	0.438	0.5628	80	-0.17	0.185	0.37	0.555	0.229	0.216	0.302	0.6405	40
Source: SOEP (v39) linked with Core Energy Market Data Register (MaSTR, v2023.04.01), with own corrections. Notes: Robust standard errors are reported. Statistical significance is indicated at the 95% confidence level (p< 0.05). q-values report Benjamini-Hochberg FDR-adjusted p-values computed separately for PCS and MCS across the reported distance bands.

## Sheet: TableS7
Supplementary Table S7: Placebo pre-commissioning diagnostic using two pre-commissioning SF-12 waves for turbines with hub height ≥50 m, standard 10 km ban radius, and 10–15 km control ring
Radius	Mental health (MCS)				Physical health (PCS)				Number of observations
	β-coef.	SE	p-value	q-value	β-coef.	SE	p-value	q-value	Overall	Treated	Control
6 km	0.296649	0.699537	0.671629	0.780151	-0.500811	0.608306	0.410581	0.545363	829	229	600
5 km	0.398399	0.834686	0.633284	0.780151	-0.422405	0.698191	0.545363	0.545363	749	149	600
4 km	-0.25604	0.916951	0.780151	0.780151	-0.54763	0.811042	0.499758	0.545363	709	109	600
3 km	0.458619	1.35682	0.735469	0.780151	-1.81694	1.56274	0.245403	0.545363	634	34	600
2 km	2.6509	1.71442	0.122568	0.367703	-2.45169	2.06843	0.236364	0.545363	610	10	600
1.5 km	3.80264	1.84548	0.0397756	0.238653	-2.67869	2.55468	0.294807	0.545363	608	8	600
Source: SOEP (v39) linked with Core Energy Market Data Register (MaSTR, v2023.04.01), with own corrections. Notes: Robust standard errors are reported. Statistical significance is indicated at the 95% confidence level (p< 0.05). q-values report Benjamini-Hochberg FDR-adjusted p-values computed separately for PCS and MCS across the reported distance bands.
